# Supplementary material for: Disruption of structural connectome hierarchy in age-related hearing loss
Source: Front Neurosci. 2025 Mar 17;19:1555553. doi: 10.3389/fnins.2025.1555553 (PMC11955685; doi:10.3389/fnins.2025.1555553)
Supplement: Supplementary file 1 [file Table_1.xlsx]

## Sheet: Table S1
Supplementary Table S1. Network-level comparisons of structural gradients between ARHL and control groups
	ARHL vs Control
	Multivariate		G1		G2		G3
Networks	Hotelling's T	FDR-p	Cohen's d	FDR-p	Cohen's d	FDR-p	Cohen's d	FDR-p
Visual	1.710	0.064	-0.090	0.833	0.152	0.790	0.366	0.191
Somatomor	3.099	0.003	0.160	0.833	-0.100	0.790	-0.733	0.017
Dorsal attention	4.169	0.0003	0.427	0.547	-0.562	0.166	-0.706	0.017
Ventral attention	0.927	0.208	-0.137	0.833	-0.105	0.790	-0.123	0.679
Limbic	3.082	0.003	-0.349	0.547	0.372	0.456	0.576	0.036
Frontoparietal	0.721	0.237	0.124	0.833	-0.110	0.790	0.101	0.679
Default mode	2.903	0.004	-0.038	0.875	-0.065	0.790	0.662	0.019

## Sheet: Table S2
feature	r
motor imagery	0.176587
dorsal premotor	0.167331
imagery	0.158468
primary sensorimotor	0.14663		Supplementary Table S2. The top 15 terms relevant to cognitive behaviors or functions from meta-analysis
visuomotor	0.139381
somatosensory	0.139348
primary motor	0.135727
goal directed	0.135543
primary somatosensory	0.126354
imagined	0.112338
movements	0.110822
motor function	0.109505
action	0.106418
execution	0.105722
rotation	0.105347

## Sheet: Table S3
Supplementary Table S3. Between-group differences in subcortical-cortical connectivity
	ARHL vs Control
	Multivariate		G1		G2		G3
	Hotelling's T	FDR-p	T-statistic	FDR-p	T-statistic	FDR-p	T-statistic	FDR-p
Left thalamus	1.98948	0.0575949	-1.33994	0.737798	1.23399	0.707726	-0.424599	0.896503
Left caudate	2.83244	0.0159122	-1.70546	0.737798	1.55909	0.493203	0.55942	0.896503
Left putamen	0.774896	0.251945	-0.22133	0.983873	-0.402263	0.807437	0.515192	0.896503
Left pallidum	1.21959	0.164761	-0.0431354	0.983873	-0.965946	0.762683	0.234527	0.952479
Left hippocampus	1.68197	0.096849	0.515046	0.983873	0.347381	0.807437	0.961736	0.865764
Left amygdala	2.07392	0.0575949	1.26674	0.737798	1.8447	0.368735	0.885542	0.865764
Left accumbens	2.85574	0.0159122	1.01456	0.836442	0.865282	0.762683	1.88746	0.336394
Left ventralDC	1.15021	0.169208	-0.263246	0.983873	-0.646784	0.807437	-0.0423663	0.966322
Right thalamus	1.23613	0.164761	-0.0515808	0.983873	1.06224	0.762683	-0.211072	0.952479
Right caudate	1.50432	0.121612	0.455292	0.983873	0.542979	0.807437	0.994739	0.865764
Right putamen	0.843824	0.247092	-0.392407	0.983873	-0.261486	0.807437	0.754181	0.896503
Right pallidum	0.410178	0.341438	-0.0741875	0.983873	-0.290979	0.807437	0.125149	0.960799
Right hippocampus	2.39291	0.0385772	-1.20901	0.737798	0.795314	0.762683	2.17735	0.261496
Right amygdala	3.77619	0.00257628	-3.30042	0.0239255	3.73819	0.00585048	2.8273	0.0968622
Right accumbens	2.05279	0.0575949	0.0202832	0.983873	2.01908	0.368735	-1.04717	0.865764
Right ventralDC	0.559957	0.307852	0.273645	0.983873	0.244619	0.807437	-0.485474	0.896503

## Sheet: Table S4
	ARHL vs Control
Network-level comparisons
	Hotelling's T	FDR-p		Supplementary Table S4. Significant between-group differences observed in network-level comparisons, region-level comparisons, and subcortical-cortical connectivity based on multivariate analyses
Somatomor	3.099	0.003
Dorsal attention	4.169	0.0003
Limbic	3.082	0.003
Default mode	2.903	0.004
Region-level comparisons
7Networks_LH_Vis_20	2.50908	0.0397894
7Networks_LH_SomMot_1	2.40576	0.0444584
7Networks_LH_SomMot_6	2.45111	0.0443632
7Networks_LH_SomMot_19	2.38461	0.0444584
7Networks_LH_SomMot_23	3.05226	0.0180963
7Networks_LH_SomMot_24	3.51432	0.00845808
7Networks_LH_SomMot_25	3.29724	0.0116164
7Networks_LH_SomMot_26	3.01827	0.0184189
7Networks_LH_SomMot_27	2.96096	0.0196907
7Networks_LH_SomMot_30	2.75972	0.0261045
7Networks_LH_SomMot_31	2.89018	0.0220311
7Networks_LH_SomMot_32	4.78635	0.00172702
7Networks_LH_SomMot_33	4.03944	0.00327438
7Networks_LH_SomMot_34	4.23143	0.00266317
7Networks_LH_SomMot_35	3.64268	0.00668745
7Networks_LH_SomMot_36	3.96802	0.00335464
7Networks_LH_SomMot_37	3.36561	0.0101711
7Networks_LH_DorsAttn_Post_1	2.35202	0.0466957
7Networks_LH_DorsAttn_Post_8	2.41968	0.0444584
7Networks_LH_DorsAttn_Post_9	3.37119	0.0101711
7Networks_LH_DorsAttn_Post_10	2.5846	0.0350654
7Networks_LH_DorsAttn_Post_12	2.78599	0.0257885
7Networks_LH_DorsAttn_Post_14	2.55311	0.0364814
7Networks_LH_DorsAttn_Post_15	3.78998	0.00473027
7Networks_LH_DorsAttn_Post_16	4.39356	0.00247537
7Networks_LH_DorsAttn_Post_17	4.41012	0.00247537
7Networks_LH_SalVentAttn_Med_5	2.43133	0.0444584
7Networks_LH_SalVentAttn_Med_6	2.43137	0.0444584
7Networks_LH_SalVentAttn_Med_7	2.77375	0.0257885
7Networks_LH_Limbic_OFC_1	3.20625	0.0135992
7Networks_LH_Limbic_OFC_2	2.92643	0.0207637
7Networks_LH_Limbic_OFC_3	3.25067	0.0124509
7Networks_LH_Limbic_OFC_4	3.56333	0.00766612
7Networks_LH_Limbic_OFC_5	3.16622	0.014087
7Networks_LH_Cont_Par_3	2.73111	0.0277516
7Networks_LH_Cont_Par_5	2.91448	0.0210097
7Networks_LH_Cont_Par_6	3.10268	0.0165281
7Networks_LH_Cont_PFCl_1	2.9804	0.019542
7Networks_LH_Cont_pCun_2	2.55303	0.0364814
7Networks_LH_Cont_Cing_2	2.72278	0.0279037
7Networks_LH_Default_Temp_9	2.30774	0.0499932
7Networks_LH_Default_Par_6	2.39095	0.0444584
7Networks_LH_Default_Par_7	2.80833	0.0257885
7Networks_LH_Default_PFC_2	3.05897	0.0180963
7Networks_LH_Default_PFC_3	3.47483	0.00863934
7Networks_LH_Default_PFC_4	3.49497	0.00852643
7Networks_LH_Default_PFC_6	2.63126	0.0319152
7Networks_LH_Default_PFC_8	3.33697	0.0106786
7Networks_LH_Default_PFC_9	3.25921	0.0124509
7Networks_LH_Default_PFC_11	2.33774	0.047623
7Networks_LH_Default_PFC_12	3.38163	0.0101711
7Networks_LH_Default_PFC_13	2.96807	0.0196907
7Networks_LH_Default_pCunPCC_4	2.38409	0.0444584
7Networks_LH_Default_pCunPCC_7	2.3784	0.0444584
7Networks_LH_Default_pCunPCC_8	2.42321	0.0444584
7Networks_RH_Vis_4	2.39227	0.0444584
7Networks_RH_Vis_11	2.65469	0.0315664
7Networks_RH_Vis_19	3.03217	0.0184189
7Networks_RH_Vis_20	2.30939	0.0499932
7Networks_RH_Vis_24	2.56266	0.0364814
7Networks_RH_SomMot_20	2.53221	0.0379864
7Networks_RH_SomMot_22	2.64537	0.0315664
7Networks_RH_SomMot_24	2.80074	0.0257885
7Networks_RH_SomMot_30	3.88474	0.00405695
7Networks_RH_SomMot_32	4.17547	0.00270773
7Networks_RH_SomMot_33	3.18837	0.0135992
7Networks_RH_SomMot_34	3.18937	0.0135992
7Networks_RH_SomMot_35	3.44592	0.00902169
7Networks_RH_SomMot_36	2.77062	0.0257885
7Networks_RH_SomMot_37	4.27207	0.00266317
7Networks_RH_SomMot_38	3.99706	0.00335464
7Networks_RH_SomMot_39	3.56247	0.00766612
7Networks_RH_SomMot_40	3.71052	0.0057273
7Networks_RH_DorsAttn_Post_8	2.68692	0.0297491
7Networks_RH_DorsAttn_Post_10	2.86506	0.0226755
7Networks_RH_DorsAttn_Post_11	2.41636	0.0444584
7Networks_RH_DorsAttn_Post_14	2.30526	0.0499932
7Networks_RH_DorsAttn_Post_16	3.84378	0.00427405
7Networks_RH_DorsAttn_Post_17	4.05591	0.00327438
7Networks_RH_DorsAttn_Post_18	2.86531	0.0226755
7Networks_RH_DorsAttn_Post_19	2.77884	0.0257885
7Networks_RH_SalVentAttn_Med_2	2.62181	0.0322377
7Networks_RH_SalVentAttn_Med_3	2.77149	0.0257885
7Networks_RH_SalVentAttn_Med_5	3.01867	0.0184189
7Networks_RH_SalVentAttn_Med_6	2.94502	0.0201394
7Networks_RH_SalVentAttn_Med_7	2.49894	0.040292
7Networks_RH_Limbic_OFC_2	2.34999	0.0466957
7Networks_RH_Limbic_OFC_3	2.4105	0.0444584
7Networks_RH_Limbic_TempPole_2	2.64193	0.0315664
7Networks_RH_Limbic_TempPole_4	2.37925	0.0444584
7Networks_RH_Limbic_TempPole_5	3.00123	0.0188634
7Networks_RH_Cont_Par_3	2.43905	0.0444584
7Networks_RH_Cont_Par_6	2.69685	0.0294463
7Networks_RH_Default_Par_5	2.64112	0.0315664
7Networks_RH_Default_pCunPCC_6	2.39153	0.0444584
7Networks_RH_Default_pCunPCC_7	2.48474	0.041236
Subcortical-cortical connectivity
Left caudate	2.83244	0.0159122
Left accumbens	2.85574	0.0159122
Right hippocampus	2.39291	0.0385772
Right amygdala	3.77619	0.00257628

## Sheet: Table S5
	ARHL vs Control		ARHL vs Control		ARHL vs Control
Network-level comparisons
	G1		G2		G3
	T-statistic	FDR-p	T-statistic	FDR-p	T-statistic	FDR-p
Somatomor					-3.012	0.017
Dorsal attention					-2.902	0.017
Limbic					2.366	0.036
Default mode					2.721	0.019
Region-level comparisons
7Networks_LH_SomMot_32					-4.15383	0.0164292		Supplementary Table S5. Significant between-group differences observed in network-level comparisons, region-level comparisons, and subcortical-cortical connectivity based on univariate analyses
7Networks_LH_SomMot_33					-3.24254	0.0476567
7Networks_LH_SomMot_34					-3.62382	0.0254754
7Networks_LH_SomMot_35					-3.41119	0.0326843
7Networks_LH_SomMot_36					-3.54335	0.0254754
7Networks_LH_DorsAttn_Post_15					-3.5929	0.0254754
7Networks_LH_DorsAttn_Post_16					-3.26924	0.0470419
7Networks_LH_DorsAttn_Post_17					-3.5567	0.0254754
7Networks_RH_SomMot_30					-3.63286	0.0254754
7Networks_RH_SomMot_32					-4.05696	0.0164292
7Networks_RH_SomMot_37					-4.09613	0.0164292
7Networks_RH_SomMot_38					-3.87244	0.0190654
7Networks_RH_SomMot_39					-3.40977	0.0326843
7Networks_RH_SomMot_40					-3.54008	0.0254754
7Networks_RH_DorsAttn_Post_17					-3.86539	0.0190654
Subcortical-cortical connectivity
Right amygdala	-3.30042	0.0239255	3.73819	0.00585048

## Sheet: Table S6
Supplementary Table S6. The top 20 terms of functional enrichment analysis of the PLS2+ gene list using Metascape
_MEMBER_MyList	_LogP_MyList	GO	_PATTERN_	_RANK_	GiniIndex	Category	CategoryID	Description	PARENT_GO	LogP	Enrichment	Z-score	#TotalGeneInLibrary	#GeneInGO	#GeneInHitList	#GeneInGOAndHitList	%InGO	STDV %InGO	GeneID	Hits	Log(q-value)	EvidenceCutoff	GROUP_ID	FirstInGroupByEnrichment	FirstInGroupByLogP	BestLogPInGroup	BestEnrichmentInGroup	URL
1	-7.24389	hsa04820	M1	1	0	KEGG Pathway	24	Cytoskeleton in muscle cells		-7.24389	4.51726	7.30764	30337	232	550	19	3.45455	0.778718	477|478|480|1290|2006|2027|3679|3693|4703|6383|6385|7125|7139|7171|8516|8910|9260|22801|57644	ATP1A2|ATP1A3|ATP1A4|COL5A2|ELN|ENO3|ITGA7|ITGB5|NEB|SDC2|SDC4|TNNC2|TNNT2|TPM4|ITGA8|SGCE|PDLIM7|ITGA11|MYH7B	-2.89947	0	1	1	1	-7.24389	6.12869
1	-6.58592	GO:0098660	M1	1	0	GO Biological Processes	19	inorganic ion transmembrane transport	19_GO:0051179 localization	-6.58592	2.63016	6.07515	30337	734	550	35	6.36364	1.04086	148|477|478|480|495|509|526|1184|2621|2743|3746|3748|3749|3763|3783|3787|5332|6330|6529|6575|8992|9127|10060|23007|30820|51458|55129|55244|55799|64849|65012|80036|81033|169522|170572	ADRA1A|ATP1A2|ATP1A3|ATP1A4|ATP4A|ATP5F1C|ATP6V1B2|CLCN5|GAS6|GLRB|KCNC1|KCNC3|KCNC4|KCNJ6|KCNN4|KCNS1|PLCB4|SCN4B|SLC6A1|SLC20A2|ATP6V0E1|P2RX6|ABCC9|PLCH1|KCNIP1|RHCG|ANO10|SLC47A1|CACNA2D3|SLC13A3|SLC26A10P|TRPM3|KCNH6|KCNV2|HTR3C	-2.54254	0	2	1	1	-6.58592	7.69649
1	-6.05285	GO:0007507	M1	1	0	GO Biological Processes	19	heart development	19_GO:0032502 developmental process	-6.05285	2.78674	5.87253	30337	574	550	29	5.27273	0.952958	148|2006|2253|2548|3084|3611|4703|6648|6654|7042|7139|7422|8751|8829|9260|10052|10060|10804|22873|23414|51676|53834|55081|56006|56950|58495|113622|130916|642658	ADRA1A|ELN|FGF8|GAA|NRG1|ILK|NEB|SOD2|SOS1|TGFB2|TNNT2|VEGFA|ADAM15|NRP1|PDLIM7|GJC1|ABCC9|GJB6|DZIP1|ZFPM2|ASB2|FGFRL1|IFT57|SMG9|SMYD2|OVOL2|ADPRHL1|MTERF4|SCX	-2.45694	0	3	1	1	-6.05285	9.19303
1	-5.99167	hsa04918	M1	1	0	KEGG Pathway	24	Thyroid hormone synthesis		-5.99167	7.35442	7.48695	30337	75	550	10	1.81818	0.569709	432|433|477|478|480|2778|2878|5332|5579|10488	ASGR1|ASGR2|ATP1A2|ATP1A3|ATP1A4|GNAS|GPX3|PLCB4|PRKCB|CREB3	-2.45694	0	4	1	1	-5.99167	20.0575
1	-5.66893	R-HSA-112316	M1	1	0	Reactome Gene Sets	6	Neuronal System		-5.66893	3.09424	5.80141	30337	410	550	23	4.18182	0.853543	2743|2787|2900|3084|3746|3748|3749|3763|3783|3787|5579|5924|6529|10052|10060|27163|27165|55799|81033|127833|169522|170572|347733	GLRB|GNG5|GRIK4|NRG1|KCNC1|KCNC3|KCNC4|KCNJ6|KCNN4|KCNS1|PRKCB|RASGRF2|SLC6A1|GJC1|ABCC9|NAAA|GLS2|CACNA2D3|KCNH6|SYT2|KCNV2|HTR3C|TUBB2B	-2.3173	0	5	1	1	-5.66893	3.09424
1	-5.66145	R-HSA-71403	M1	1	0	Reactome Gene Sets	6	Citric acid cycle (TCA cycle)		-5.66145	11.3561	8.20994	30337	34	550	7	1.27273	0.477975	1431|3421|4967|6392|23479|54949|57001	CS|IDH3G|OGDH|SDHD|ISCU|SDHAF2|SDHAF3	-2.3173	0	6	1	1	-5.66145	20.6843
1	-5.41366	GO:0007015	M1	1	0	GO Biological Processes	19	actin filament organization	19_GO:0009987 cellular process	-5.41366	3.57139	5.85263	30337	278	550	18	3.27273	0.758661	2006|3693|4644|4703|4739|7171|9886|9938|10810|11170|23221|50853|51168|79767|84940|171177|342184|359845	ELN|ITGB5|MYO5A|NEB|NEDD9|TPM4|RHOBTB1|ARHGAP25|WASF3|FAM107A|RHOBTB2|VILL|MYO15A|ELMO3|CORO6|RHOV|FMN1|RFLNB	-2.21227	0	7	1	1	-5.41366	4.24294
1	-5.40452	GO:0019752	M1	1	0	GO Biological Processes	19	carboxylic acid metabolic process	19_GO:0008152 metabolic process	-5.40452	2.3679	5.30057	30337	792	550	34	6.18182	1.02688	220|427|477|549|594|1431|1622|2027|3030|3032|3421|4843|4967|5091|5224|5315|5947|10455|10891|11112|22949|23417|26031|27163|27165|54898|55825|57001|81034|83440|113675|144193|254552|283970	ALDH1A3|ASAH1|ATP1A2|AUH|BCKDHB|CS|DBI|ENO3|HADHA|HADHB|IDH3G|NOS2|OGDH|PC|PGAM2|PKM|RBP1|ECI2|PPARGC1A|HIBADH|PTGR1|MLYCD|OSBPL3|NAAA|GLS2|ELOVL2|PECR|SDHAF3|SLC25A32|ADPGK|SDSL|AMDHD1|NUDT8|PDXDC2P-NPIPB14P	-2.21227	0	8	1	1	-5.40452	11.6122
1	-5.34701	R-HSA-9856651	M1	1	0	Reactome Gene Sets	6	MITF-M-dependent gene expression		-5.34701	6.26798	6.72476	30337	88	550	10	1.81818	0.569709	427|526|595|2766|4644|4935|6595|6597|8992|10891	ASAH1|ATP6V1B2|CCND1|GMPR|MYO5A|GPR143|SMARCA2|SMARCA4|ATP6V0E1|PPARGC1A	-2.20671	0	9	1	1	-5.34701	6.26798
1	-5.29529	GO:0071383	M1	1	0	GO Biological Processes	19	cellular response to steroid hormone stimulus	19_GO:0050896 response to stimulus	-5.29529	4.65621	6.18098	30337	154	550	13	2.36364	0.647761	367|477|478|1956|2322|8611|9131|11170|11240|56937|64754|84709|164091	AR|ATP1A2|ATP1A3|EGFR|FLT3|PLPP1|AIFM1|FAM107A|PADI2|PMEPA1|SMYD3|MGARP|PAQR7	-2.18839	0	10	1	1	-5.29529	4.65621
1	-5.08952	GO:0003013	M1	1	0	GO Biological Processes	19	circulatory system process	19_GO:0032501 multicellular organismal process	-5.08952	2.70914	5.28412	30337	509	550	25	4.54545	0.888189	148|284|367|477|480|1113|1522|1812|1956|2006|2171|2548|2621|4843|6330|6529|6584|6648|7139|7422|9590|10052|10060|23428|64849	ADRA1A|ANGPT1|AR|ATP1A2|ATP1A4|CHGA|CTSZ|DRD1|EGFR|ELN|FABP5|GAA|GAS6|NOS2|SCN4B|SLC6A1|SLC22A5|SOD2|TNNT2|VEGFA|AKAP12|GJC1|ABCC9|SLC7A8|SLC13A3	-2.04614	0	11	1	1	-5.08952	5.13099
1	-5.0505	hsa01200	M1	1	0	KEGG Pathway	24	Carbon metabolism		-5.0505	5.23052	6.20319	30337	116	550	11	2	0.596962	1431|2027|3421|4967|5091|5224|5315|6392|8277|83440|113675	CS|ENO3|IDH3G|OGDH|PC|PGAM2|PKM|SDHD|TKTL1|ADPGK|SDSL	-2.02831	0	12	1	1	-5.0505	11.0316
1	-4.94119	GO:0098657	M1	1	0	GO Biological Processes	19	import into cell	19_GO:0051179 localization	-4.94119	2.39818	5.0483	30337	690	550	30	5.45455	0.968319	432|433|477|478|480|495|1184|1453|2621|2868|3763|6529|8578|9260|9886|9938|10060|11276|23184|23221|23428|51168|55040|55244|79767|85377|112574|122618|127833|171177	ASGR1|ASGR2|ATP1A2|ATP1A3|ATP1A4|ATP4A|CLCN5|CSNK1D|GAS6|GRK4|KCNJ6|SLC6A1|SCARF1|PDLIM7|RHOBTB1|ARHGAP25|ABCC9|SYNRG|MESD|RHOBTB2|SLC7A8|MYO15A|EPN3|SLC47A1|ELMO3|MICALL1|SNX18|PLD4|SYT2|RHOV	-1.9585	0	13	1	1	-4.94119	2.39818
1	-4.86371	GO:0021537	M1	1	0	GO Biological Processes	19	telencephalon development	19_GO:0032502 developmental process	-4.86371	3.39742	5.43682	30337	276	550	17	3.09091	0.737979	220|477|1812|1956|2048|2253|3361|3746|4967|6259|7545|8087|55558|56978|84709|170302|347733	ALDH1A3|ATP1A2|DRD1|EGFR|EPHB2|FGF8|HTR5A|KCNC1|OGDH|RYK|ZIC1|FXR1|PLXNA3|PRDM8|MGARP|ARX|TUBB2B	-1.91541	0	14	1	1	-4.86371	7.87974
1	-4.86188	GO:0009117	M1	1	0	GO Biological Processes	19	nucleotide metabolic process	19_GO:0008152 metabolic process	-4.86188	2.62658	5.10866	30337	525	550	25	4.54545	0.888189	477|509|526|978|1353|2027|2766|2977|3615|4354|4967|5091|5224|5315|6240|6392|7378|23417|54898|54981|55967|79631|83440|161823|254552	ATP1A2|ATP5F1C|ATP6V1B2|CDA|COX11|ENO3|GMPR|GUCY1A2|IMPDH2|MPP1|OGDH|PC|PGAM2|PKM|RRM1|SDHD|UPP1|MLYCD|ELOVL2|NMRK1|NDUFA12|EFL1|ADPGK|MAPDA|NUDT8	-1.91541	0	15	1	1	-4.86188	3.87598
1	-4.74835	GO:0030308	M1	1	0	GO Biological Processes	19	negative regulation of cell growth	19_GO:0040007 growth	-4.74835	4.14483	5.63668	30337	173	550	13	2.36364	0.647761	978|6259|6595|6597|7042|8751|8829|29946|55558|85004|123879|256130|344901	CDA|RYK|SMARCA2|SMARCA4|TGFB2|ADAM15|NRP1|SERTAD3|PLXNA3|RERG|DCUN1D3|TMEM196|OSTN	-1.85197	0	16	1	1	-4.74835	4.14483
1	-4.66062	hsa05414	M1	1	0	KEGG Pathway	24	Dilated cardiomyopathy		-4.66062	5.25316	5.93226	30337	105	550	10	1.81818	0.569709	2778|3679|3693|7042|7139|7171|8516|8910|22801|55799	GNAS|ITGA7|ITGB5|TGFB2|TNNT2|TPM4|ITGA8|SGCE|ITGA11|CACNA2D3	-1.80757	0	17	1	1	-4.66062	8.48587
1	-4.51925	GO:0006936	M1	1	0	GO Biological Processes	19	muscle contraction	19_GO:0032501 multicellular organismal process	-4.51925	3.50582	5.25124	30337	236	550	15	2.72727	0.69451	148|477|1160|1812|2548|5224|6330|7125|7139|7171|9127|10052|10060|23336|342667	ADRA1A|ATP1A2|CKMT2|DRD1|GAA|PGAM2|SCN4B|TNNC2|TNNT2|TPM4|P2RX6|GJC1|ABCC9|SYNM|STAC2	-1.73851	0	18	1	1	-4.51925	11.8196
1	-4.49186	GO:0044282	M1	1	0	GO Biological Processes	19	small molecule catabolic process	19_GO:0008152 metabolic process	-4.49186	2.94384	5.01313	30337	356	550	19	3.45455	0.778718	549|594|978|2027|3030|3032|4843|5224|5315|7378|8277|8578|10455|11112|27165|113675|144193|161823|254552	AUH|BCKDHB|CDA|ENO3|HADHA|HADHB|NOS2|PGAM2|PKM|UPP1|TKTL1|SCARF1|ECI2|HIBADH|GLS2|SDSL|AMDHD1|MAPDA|NUDT8	-1.73851	0	19	1	1	-4.49186	9.19303
1	-4.46111	GO:0050920	M1	1	0	GO Biological Processes	19	regulation of chemotaxis	19_GO:0040011 locomotion	-4.46111	3.65978	5.26822	30337	211	550	14	2.54545	0.671587	1012|2621|4354|4739|6259|7422|8817|8829|9943|10488|11240|51561|55558|347733	CDH13|GAS6|MPP1|NEDD9|RYK|VEGFA|FGF18|NRP1|OXSR1|CREB3|PADI2|IL23A|PLXNA3|TUBB2B	-1.71876	0	20	1	1	-4.46111	3.99697

## Sheet: Table S7
Supplementary Table S7. The top 20 terms of functional enrichment analysis of the PLS2- gene list using Metascape
_MEMBER_MyList	_LogP_MyList	GO	_PATTERN_	_RANK_	GiniIndex	Category	CategoryID	Description	PARENT_GO	LogP	Enrichment	Z-score	#TotalGeneInLibrary	#GeneInGO	#GeneInHitList	#GeneInGOAndHitList	%InGO	STDV %InGO	GeneID	Hits	Log(q-value)	EvidenceCutoff	GROUP_ID	FirstInGroupByEnrichment	FirstInGroupByLogP	BestLogPInGroup	BestEnrichmentInGroup	URL
1	-9.10212	GO:1902532	M1	1	0	GO Biological Processes	19	negative regulation of intracellular signal transduction	19_GO:0048519 negative regulation of biological process	-9.10212	2.91916	7.44186	30337	704	620	42	6.77419	1.00926	190|624|1032|1499|1739|1813|1845|2043|2308|2534|3925|4089|4233|4878|5048|5071|5537|5569|5728|6423|6895|7088|7534|9455|10133|10636|22941|23189|23239|23677|27250|29888|51499|54922|55512|55914|57556|112464|126282|148066|153090|167465	NR0B1|BDKRB2|CDKN2D|CTNNB1|DLG1|DRD2|DUSP3|EPHA4|FOXO1|FYN|STMN1|SMAD4|MET|NPPA|PAFAH1B1|PRKN|PPP6C|PKIA|PTEN|SFRP2|TARBP2|TLE1|YWHAZ|HOMER2|OPTN|RGS14|SHANK2|KANK1|PHLPP1|SH3BP4|PDCD4|STRN4|TRIAP1|RASIP1|SMPD3|ERBIN|SEMA6A|CAVIN3|TNFAIP8L1|ZNRF4|DAB2IP|ZNF366	-4.77875	0	1	1	1	-9.10212	4.56686
1	-8.52899	GO:0042391	M1	1	0	GO Biological Processes	19	regulation of membrane potential	19_GO:0065007 biological regulation	-8.52899	3.36727	7.43044	30337	465	620	32	5.16129	0.888538	581|784|817|1136|1739|1742|1813|1832|2564|2565|3739|3754|4233|4878|5071|5590|5728|5774|6332|6335|6804|8912|9378|9481|10497|22871|23704|27345|54112|54207|55800|83959	BAX|CACNB3|CAMK2D|CHRNA3|DLG1|DLG4|DRD2|DSP|GABRE|GABRG1|KCNA4|KCNF1|MET|NPPA|PRKN|PRKCZ|PTEN|PTPN3|SCN7A|SCN9A|STX1A|CACNA1H|NRXN1|SLC25A27|UNC13B|NLGN1|KCNE4|KCNMB4|GPR88|KCNK10|SCN3B|SLC4A11	-4.77875	0	2	1	1	-8.52899	3.36727
1	-8.41269	GO:0050804	M1	1	0	GO Biological Processes	19	modulation of chemical synaptic transmission	19_GO:0050789 regulation of biological process	-8.41269	3.25547	7.31548	30337	496	620	33	5.32258	0.901547	999|1136|1630|1742|1813|2043|2534|2982|5048|5071|5335|5590|5728|5786|6804|7204|7439|8224|9378|9890|10636|22871|22941|23025|23096|26059|26232|27345|64854|79012|347730|594855|729993	CDH1|CHRNA3|DCC|DLG4|DRD2|EPHA4|FYN|GUCY1A1|PAFAH1B1|PRKN|PLCG1|PRKCZ|PTEN|PTPRA|STX1A|TRIO|BEST1|SYN3|NRXN1|PLPPR4|RGS14|NLGN1|SHANK2|UNC13A|IQSEC2|ERC2|FBXO2|KCNMB4|USP46|CAMKV|LRRTM1|CPLX3|SHISA9	-4.77875	0	3	1	1	-8.41269	10.4851
1	-8.36335	GO:0050803	M1	1	0	GO Biological Processes	19	regulation of synapse structure or activity	19_GO:0065007 biological regulation	-8.36335	4.36203	7.83345	30337	258	620	23	3.70968	0.759038	388|577|1496|1499|1813|2043|2239|2534|5048|7087|7534|8828|9378|10152|11141|22871|22941|23096|23767|57084|79012|153090|347730	RHOB|ADGRB3|CTNNA2|CTNNB1|DRD2|EPHA4|GPC4|FYN|PAFAH1B1|ICAM5|YWHAZ|NRP2|NRXN1|ABI2|IL1RAPL1|NLGN1|SHANK2|IQSEC2|FLRT3|SLC17A6|CAMKV|DAB2IP|LRRTM1	-4.77875	0	4	1	1	-8.36335	5.43674
1	-8.30339	GO:0045936	M1	1	0	GO Biological Processes	19	negative regulation of phosphate metabolic process	19_GO:0048519 negative regulation of biological process	-8.30339	3.65349	7.46827	30337	375	620	28	4.51613	0.833974	103|324|341|581|624|1032|1813|1845|2887|3642|4878|5071|5569|5590|5728|6423|6895|7026|7529|8826|10636|26524|27250|54922|55450|94032|135228|153090	ADAR|APC|APOC1|BAX|BDKRB2|CDKN2D|DRD2|DUSP3|GRB10|INSM1|NPPA|PRKN|PKIA|PRKCZ|PTEN|SFRP2|TARBP2|NR2F2|YWHAB|IQGAP1|RGS14|LATS2|PDCD4|RASIP1|CAMK2N1|CAMK2N2|CD109|DAB2IP	-4.77875	0	5	1	1	-8.30339	5.20539
1	-8.12459	GO:0007167	M1	1	0	GO Biological Processes	19	enzyme-linked receptor protein signaling pathway	19_GO:0050896 response to stimulus	-8.12459	2.9295	6.99996	30337	618	620	37	5.96774	0.951366	324|624|925|1136|1499|2042|2043|2044|2308|2534|2887|3175|3248|3925|4089|4233|4435|4487|4692|4878|5335|5604|5786|6423|7204|7301|8826|8828|8835|10636|23767|27250|55512|55914|79987|145957|153090	APC|BDKRB2|CD8A|CHRNA3|CTNNB1|EPHA3|EPHA4|EPHA5|FOXO1|FYN|GRB10|ONECUT1|HPGD|STMN1|SMAD4|MET|CITED1|MSX1|NDN|NPPA|PLCG1|MAP2K1|PTPRA|SFRP2|TRIO|TYRO3|IQGAP1|NRP2|SOCS2|RGS14|FLRT3|PDCD4|SMPD3|ERBIN|SVEP1|NRG4|DAB2IP	-4.72958	0	6	1	1	-8.12459	3.23891
1	-8.07869	GO:0045786	M1	1	0	GO Biological Processes	19	negative regulation of cell cycle	19_GO:0048519 negative regulation of biological process	-8.07869	3.56786	7.31458	30337	384	620	28	4.51613	0.833974	324|388|580|1032|1499|1739|3248|5728|5774|5810|6118|6878|7013|7026|7175|10040|10950|11130|26524|51499|54475|55055|57551|91607|148066|153090|389493|100288687	APC|RHOB|BARD1|CDKN2D|CTNNB1|DLG1|HPGD|PTEN|PTPN3|RAD1|RPA2|TAF6|TERF1|NR2F2|TPR|TOM1L1|BTG3|ZWINT|LATS2|TRIAP1|NLE1|ZWILCH|TAOK1|SLFN11|ZNRF4|DAB2IP|NUPR2|DUX4	-4.72958	0	7	1	1	-8.07869	6.74905
1	-8.0326	GO:0051338	M1	1	0	GO Biological Processes	19	regulation of transferase activity	19_GO:0065007 biological regulation	-8.0326	2.90599	6.94316	30337	623	620	37	5.96774	0.951366	103|324|1032|1136|1742|1845|2043|2965|4217|4233|4878|5071|5569|5604|5728|6500|6895|7013|7026|7301|8792|8826|9378|10040|10636|10899|23328|26524|27250|27338|54921|54922|55450|94032|146433|153090|100133941	ADAR|APC|CDKN2D|CHRNA3|DLG4|DUSP3|EPHA4|GTF2H1|MAP3K5|MET|NPPA|PRKN|PKIA|MAP2K1|PTEN|SKP1|TARBP2|TERF1|NR2F2|TYRO3|TNFRSF11A|IQGAP1|NRXN1|TOM1L1|RGS14|JTB|SASH1|LATS2|PDCD4|UBE2S|CHTF8|RASIP1|CAMK2N1|CAMK2N2|IL34|DAB2IP|CD24	-4.72958	0	8	1	1	-8.0326	7.3396
1	-7.89091	R-HSA-422475	M1	1	0	Reactome Gene Sets	6	Axon guidance		-7.89091	3.03584	6.94671	30337	548	620	34	5.48387	0.914325	388|784|1385|1630|1739|1742|2042|2043|2044|2534|2887|3985|4233|4753|5335|5604|5786|6157|6332|6335|7204|8828|8912|9491|10092|10298|10487|10570|23365|23767|30011|55800|57556|100133941	RHOB|CACNB3|CREB1|DCC|DLG1|DLG4|EPHA3|EPHA4|EPHA5|FYN|GRB10|LIMK2|MET|NELL2|PLCG1|MAP2K1|PTPRA|RPL27A|SCN7A|SCN9A|TRIO|NRP2|CACNA1H|PSMF1|ARPC5|PAK4|CAP1|DPYSL4|ARHGEF12|FLRT3|SH3KBP1|SCN3B|SEMA6A|CD24	-4.66336	0	9	1	1	-7.89091	3.45706
1	-7.43635	GO:0051129	M1	1	0	GO Biological Processes	19	negative regulation of cellular component organization	19_GO:0048519 negative regulation of biological process	-7.43635	2.66894	6.52319	30337	715	620	39	6.29032	0.975063	324|341|395|551|999|1496|1630|1742|2042|2043|2534|2764|3925|3985|4089|4233|5048|5071|5590|5728|5734|5810|6695|7013|7025|7175|9378|10040|11130|22871|23189|25876|29116|51499|54521|54550|55055|57551|347730	APC|APOC1|ARHGAP6|AVP|CDH1|CTNNA2|DCC|DLG4|EPHA3|EPHA4|FYN|GMFB|STMN1|LIMK2|SMAD4|MET|PAFAH1B1|PRKN|PRKCZ|PTEN|PTGER4|RAD1|SPOCK1|TERF1|NR2F1|TPR|NRXN1|TOM1L1|ZWINT|NLGN1|KANK1|SPEF1|MYLIP|TRIAP1|WDR44|NECAB2|ZWILCH|TAOK1|LRRTM1	-4.39227	0	10	1	1	-7.43635	3.38514
1	-7.41447	GO:0001764	M1	1	0	GO Biological Processes	19	neuron migration	19_GO:0032502 developmental process	-7.41447	5.51331	7.78654	30337	142	620	16	2.58065	0.636782	460|581|1499|1630|1813|2534|4147|4692|5048|6695|7026|7301|8828|10152|23284|89796	ASTN1|BAX|CTNNB1|DCC|DRD2|FYN|MATN2|NDN|PAFAH1B1|SPOCK1|NR2F2|TYRO3|NRP2|ABI2|ADGRL3|NAV1	-4.39227	0	11	1	1	-7.41447	5.51331
1	-7.20134	WP5420	M1	1	0	WikiPathways	27	ADHD and autism ASD pathways		-7.20134	3.4291	6.79972	30337	371	620	26	4.19355	0.804993	1499|1739|1742|1813|2565|3739|5335|5590|5728|6332|6335|6804|8470|9369|9378|9455|10000|22871|22941|23284|26100|51293|55800|57084|158584|221955	CTNNB1|DLG1|DLG4|DRD2|GABRG1|KCNA4|PLCG1|PRKCZ|PTEN|SCN7A|SCN9A|STX1A|SORBS2|NRXN3|NRXN1|HOMER2|AKT3|NLGN1|SHANK2|ADGRL3|WIPI2|CD320|SCN3B|SLC17A6|FAAH2|DAGLB	-4.23734	0	12	1	1	-7.20134	3.4291
1	-7.04581	GO:0000278	M1	1	0	GO Biological Processes	19	mitotic cell cycle	19_GO:0009987 cellular process	-7.04581	2.80074	6.40214	30337	594	620	34	5.48387	0.914325	324|388|580|3837|3925|3978|4172|4602|5048|5537|6118|7175|8697|8826|9371|10636|10783|10899|11130|23291|25799|26524|27338|51499|54475|54536|55055|55512|57551|57695|58480|89958|137886|387103	APC|RHOB|BARD1|KPNB1|STMN1|LIG1|MCM3|MYB|PAFAH1B1|PPP6C|RPA2|TPR|CDC23|IQGAP1|KIF3B|RGS14|NEK6|JTB|ZWINT|FBXW11|ZNF324|LATS2|UBE2S|TRIAP1|NLE1|EXOC6|ZWILCH|SMPD3|TAOK1|USP37|RHOU|SAPCD2|UBXN2B|CENPW	-4.11637	0	13	1	1	-7.04581	3.53716
1	-6.64316	GO:0007610	M1	1	0	GO Biological Processes	19	behavior	19_GO:0032501 multicellular organismal process	-6.64316	2.69198	6.13824	30337	618	620	34	5.48387	0.914325	460|551|577|814|1136|1385|1742|1813|2043|2334|2534|3358|4867|4885|5048|5071|5590|5728|6335|9369|9378|9455|10396|10636|22941|23230|54112|54207|55084|55450|64854|84687|129787|347730	ASTN1|AVP|ADGRB3|CAMK4|CHRNA3|CREB1|DLG4|DRD2|EPHA4|AFF2|FYN|HTR2C|NPHP1|NPTX2|PAFAH1B1|PRKN|PRKCZ|PTEN|SCN9A|NRXN3|NRXN1|HOMER2|ATP8A1|RGS14|SHANK2|VPS13A|GPR88|KCNK10|SOBP|CAMK2N1|USP46|PPP1R9B|TMEM18|LRRTM1	-3.81726	0	14	1	1	-6.64316	4.70487
1	-6.43513	GO:0051648	M1	1	0	GO Biological Processes	19	vesicle localization	19_GO:0051179 localization	-6.43513	4.42458	6.80334	30337	188	620	17	2.74194	0.655836	1499|3985|5048|5537|5590|8224|8546|9371|9378|10497|22871|23025|23095|23291|54536|122553|388552	CTNNB1|LIMK2|PAFAH1B1|PPP6C|PRKCZ|SYN3|AP3B1|KIF3B|NRXN1|UNC13B|NLGN1|UNC13A|KIF1B|FBXW11|EXOC6|TRAPPC6B|BLOC1S3	-3.64702	0	15	1	1	-6.43513	4.42458
1	-6.39827	R-HSA-1640170	M1	1	0	Reactome Gene Sets	6	Cell Cycle		-6.39827	2.54185	5.9308	30337	693	620	36	5.80645	0.939226	580|1032|1876|3837|3978|4172|5048|5537|5810|6118|6500|7013|7175|7529|7534|8697|9232|9491|10000|10133|10783|11130|23291|27338|29945|51773|54107|54921|55055|55722|57551|80097|85236|93323|348995|387103	BARD1|CDKN2D|E2F6|KPNB1|LIG1|MCM3|PAFAH1B1|PPP6C|RAD1|RPA2|SKP1|TERF1|TPR|YWHAB|YWHAZ|CDC23|PTTG1|PSMF1|AKT3|OPTN|NEK6|ZWINT|FBXW11|UBE2S|ANAPC4|RSF1|POLE3|CHTF8|ZWILCH|CEP72|TAOK1|MZT2B|H2BC12|HAUS8|NUP43|CENPW	-3.62206	0	16	1	1	-6.39827	7.72589
1	-5.40932	GO:0098609	M1	1	0	GO Biological Processes	19	cell-cell adhesion	19_GO:0009987 cellular process	-5.40932	2.58468	5.41227	30337	549	620	29	4.67742	0.848018	460|999|1496|1499|1545|1630|1739|1742|1832|2239|4867|4868|7087|7301|9369|9378|9543|10298|11141|22871|23284|23767|55591|57526|57554|79872|83259|153478|100133941	ASTN1|CDH1|CTNNA2|CTNNB1|CYP1B1|DCC|DLG1|DLG4|DSP|GPC4|NPHP1|NPHS1|ICAM5|TYRO3|NRXN3|NRXN1|IGDCC3|PAK4|IL1RAPL1|NLGN1|ADGRL3|FLRT3|VEZT|PCDH19|LRRC7|CBLL1|PCDH11Y|PLEKHG4B|CD24	-2.74615	0	17	1	1	-5.40932	2.58468
1	-5.31874	M48	M1	1	0	Canonical Pathways	11	PID MET PATHWAY		-5.31874	6.19375	6.67647	30337	79	620	10	1.6129	0.505915	324|999|1499|3837|4233|5335|5590|5604|10298|30011	APC|CDH1|CTNNB1|KPNB1|MET|PLCG1|PRKCZ|MAP2K1|PAK4|SH3KBP1	-2.6794	0	18	1	1	-5.31874	24.4653
1	-5.20089	GO:0010975	M1	1	0	GO Biological Processes	19	regulation of neuron projection development	19_GO:0032502 developmental process	-5.20089	2.74891	5.36838	30337	445	620	25	4.03226	0.790025	577|999|1136|1496|1630|2042|2043|2534|5048|5604|5728|6423|6695|7025|10090|10152|11141|22871|23189|29116|51393|57554|114788|153090|221914	ADGRB3|CDH1|CHRNA3|CTNNA2|DCC|EPHA3|EPHA4|FYN|PAFAH1B1|MAP2K1|PTEN|SFRP2|SPOCK1|NR2F1|UST|ABI2|IL1RAPL1|NLGN1|KANK1|MYLIP|TRPV2|LRRC7|CSMD3|DAB2IP|GPC2	-2.57248	0	19	1	1	-5.20089	5.43674
1	-5.15146	R-HSA-1280215	M1	1	0	Reactome Gene Sets	6	Cytokine Signaling in Immune system		-5.15146	2.2411	5.09218	30337	786	620	36	5.80645	0.939226	103|817|821|834|1052|1385|1845|2308|2534|2887|2920|3598|3837|4600|4692|5335|5443|5604|6500|6804|6895|7175|7534|8792|8835|9491|9636|10000|11141|23291|27250|55120|58480|80216|146433|348995	ADAR|CAMK2D|CANX|CASP1|CEBPD|CREB1|DUSP3|FOXO1|FYN|GRB10|CXCL2|IL13RA2|KPNB1|MX2|NDN|PLCG1|POMC|MAP2K1|SKP1|STX1A|TARBP2|TPR|YWHAZ|TNFRSF11A|SOCS2|PSMF1|ISG15|AKT3|IL1RAPL1|FBXW11|PDCD4|FANCL|RHOU|ALPK1|IL34|NUP43	-2.53132	0	20	1	1	-5.15146	2.37929

## Sheet: Table S8
Validation Strategy	Network-level analysis	Region-level analysis	Analysis of subcortical-weighted gradients
Constructing the template gradients based on the control group	1	0.97	1
Calculating the affinity matrix using Spearman's rank correlation	0.8	0.46	0.67
Calculating the affinity matrix using normalized angle similarity	0.33	0.46	0.86
Sparsity level of 0.7	1	0.83	1			Supplementary Table S8. The Dice indices between the significant results from the main analysis and those from the validation analysis
Sparsity level of 0.8	0.89	0.66	1
Sparsity level of 0.9	0.67	0.58	0.75
(t, α) = (0, 0.2)	0.89	0.84	1
(t, α) = (0, 0.8)	1	0.86	0.86
(t, α) = (1, 0.5)	0.86	0.52	0.73
Joint embedding	0.67	0.41	0.5
Analysis controlling for the average absolute motion of diffusion data	1	0.92	0.8
Analysis controlling for total outliers of diffusion data	1	0.99	1
Analysis on the subset of the data obtained from the optimal matching	0.74	0.99	1
